# Supplementary material for: Effects of kettlebell swing training on cardiorespiratory and metabolic demand to a simulated competition in young female artistic gymnasts
Source: PLoS One. 2023 Apr 24;18(4):e0283228. doi: 10.1371/journal.pone.0283228 (PMC10124852; doi:10.1371/journal.pone.0283228)
Supplement: S1 Data — (XLSX) [file pone.0283228.s004.xlsx]

## Sheet: RB data
Group	ID	Tanner	Age	bmi_M1	sds_bmi_M1	rel_fatmass_M1	abs_fatmass_M1	fatfreemass_M1	skeletalmusclemass_M1	smm_torso_M1	smm_rl_M1	smm_ll_M1	smm_la_M1	smm_ra_M1	totalbodywater_M1	extracellularwater_M1	waistcircumference_M1	weight_M1	sds_height_M1	height_M1	percentile_height_M1	totalenergyexpenditure_M1	restingenergyexpenditure_M1	energycontent_M1	ffmi_M1	fmi_M1	zffmi_M1	zfmi_M1	bioelectricimpedancevectoranalysis_r_M1	bioelectricimpedancevectoranalysis_xc_M1	bioelectricimpedancevectoranalysis_zr_M1	bioelectricimpedancevectoranalysis_zxc_M1	phaseangle_M1	sds_phaseangle_M1	percentile_phaseangle_M1	visceraladiposetissue_M1	ecw_by_tbw_M1	bmi_M2	sds_bmi_M2	rel_fatmass_M2	abs_fatmass_M2	fatfreemass_M2	skeletalmusclemass_M2	smm_torso_M2	smm_rl_M2	smm_ll_M2	smm_la_M2	smm_ra_M2	totalbodywater_M2
REGULAR	1	3	12	17.08	0	7.69	3.29	39.46	18.36	8.09	3.88	3.93	1.23	1.23	29	11.4	0.63	42.75	0	1.58	0	2016.18	1120.1	75368.2	15.77	1.31	-0.37	-2.21	715.9	-74.2	1.5	2.6	5.9	1.3	90	0.16	39	17.04	0	5.66	2.41	40.19	18.38	8.17	3.87	3.87	1.22	1.25	29.7
REGULAR	2	2	11	19.16	0	13.73	5.15	32.35	14.53	5.91	3.28	3.26	1.04	1.04	23.6	9.4	0.68	37.5	0	1.4	0	1876.15	1042.3	84939.9	16.53	2.63	0.19	-1.8	586.8	-65.4	0.6	2.6	6.4	1.4	92	0.32	40	19.43	0	12.82	4.91	33.39	14.73	5.94	3.37	3.34	1.04	1.04	24.4
REGULAR	3	4	15	21.58	0	12.86	7.75	52.5	25.17	11.26	5.23	5.22	1.79	1.67	38.9	15.6	0.69	60.25	0	1.67	0	2482.96	1379.42	132147	18.8	2.78	1.87	-1.75	589.1	-68.8	-1	1.4	6.7	3.3	99	0	40
REGULAR	4	2	15	21.35	0	19.72	10.19	41.51	19.93	8.59	4.4	4.33	1.33	1.28	30.4	11.7	0.68	51.7	0	1.56	0	2254.9	1252.72	142854	17.14	4.21	0.65	-1.31	692.4	-79.4	1.3	3.6	6.5	2.5	99	0.25	38	22.06	0	20.5	10.93	42.42	20.42	8.87	4.43	4.44	1.36	1.32	31.3
REGULAR	5	1	13	19.49	0	9.63	4.34	40.76	18.46	8.39	3.79	3.75	1.29	1.24	30.2	12.3	0.6	45.1	0	1.52	0	2078.86	1154.92	86789.9	17.62	1.88	1	-2.03	626.6	-66.3	0.5	1.9	6	1.3	90	0	41	19.52	0	6.47	2.92	42.23	19.2	9.02	3.77	3.78	1.32	1.3	31.3
REGULAR	6	4	14	21.32	0	15.73	8.2	43.95	20.77	9.22	4.46	4.46	1.34	1.29	32.5	12.9	0.68	52.15	0	1.56	0	2266.91	1259.39	126821	17.97	3.35	1.25	-1.58	647.8	-73.3	0.5	2.6	6.5	2.3	99	0	40	21.72	0	15.07	7.96	44.89	21.21	9.43	4.51	4.55	1.39	1.33	33.2
REGULAR	7	2	15	21.16	0	16.98	9.29	45.41	21.33	9.47	4.5	4.44	1.43	1.48	33.7	13.8	0.67	54.7	0	1.61	0	2334.92	1297.18	138702	17.56	3.59	0.96	-1.5	609.2	-64.6	-0.4	1.2	6.1	1.7	95	0	41	21.61	0	17.47	9.59	45.31	21.68	9.7	4.55	4.49	1.44	1.5	33.6
REGULAR	8	3	12	19.44	0	10.09	3.97	35.33	14.93	6.62	3.22	3.19	0.95	0.95	26.1	11.1	0.63	39.3	0	1.42	0	1924.16	1068.98	77126	17.47	1.96	0.89	-2.01	596.5	-59.4	0.6	1.5	5.7	0.1	54	0	42	19.33	0	12.17	4.77	34.43	14.8	6.27	3.29	3.32	0.96	0.97	25.4
REGULAR	9	3	15																																			18.96	0	12.97	5.86	39.29	18.67	7.89	4.17	4.14	1.26	1.23	28.7
REGUKAR+KT	10	4	14	17.72	-1.38	6.74	2.77	38.43	17.44	7.29	3.87	3.88	1.19	1.22	28	11	0.62	41.2	-1.6	1.52	5	2194.26	1097.13	69361.6	16.52	1.19	0.19	-2.24	660.7	-71.7	1	2.7	6.2	1.6	95	0.08	39	18.44	-1.07	6.65	2.84	39.81	18.51	7.78	4.06	4.08	1.29	1.29	29
REGUKAR+KT	11	3	14	16.62	-1.92	8.63	3.99	42.26	18.56	7.93	4.07	4.1	1.28	1.18	30.9	13	0.73	46.25	0.56	1.67	71	2343.93	1171.96	85149	15.19	1.43	-0.79	-2.17	735.4	-65.4	1.2	1	5.1	-0.1	44	0	42	17.02	-1.72	8.52	4	42.95	18.79	7.74	4.19	4.29	1.3	1.26	31
REGUKAR+KT	12	3	10	15.7	0	0.37	0.12	33.58	14.49	6.26	3.16	3.17	0.94	0.95	24.4	9.7	0.61	33.7	0	1.47	0	1971.99	985.99	38891.7	15.64	0.06	-0.46	-2.59	736.2	-73.3	2.7	3.3	5.7	0.3	63	0.11	40	15.61	0	0	0	33.5	15.02	6.64	3.24	3.16	0.98	1	25.1
REGUKAR+KT	13	3	13	20.39	0	15.47	8.17	44.68	20.8	9.6	4.29	4.24	1.33	1.34	32.8	13.1	0.73	52.85	0	1.61	0	2539.53	1269.77	127356	17.24	3.15	0.72	-1.64	720.2	-76.4	1.3	2.8	6.1	1.8	96	0	40	21.47	0	18.34	10.1	45	21.15	9.86	4.31	4.32	1.34	1.31	33.3
REGUKAR+KT	14	2	13	20.69	0	14.94	7.21	41.09	19.51	8.76	4.04	4.09	1.33	1.28	30.3	11.8	0.69	48.3	0	1.53	0	2404.68	1202.34			-	-	-	648.2	-74.1	0.8	3	-	-	-	-	-	21.36	0	15.48	7.7	42.05	19.79	8.91	4.12	4.07	1.35	1.33	30.9
REGUKAR+KT	15	1	13	22.05	0.22	11.59	6.8	51.85	24.9	10.78	5.31	5.22	1.8	1.78	38.2	15.1	0.66	58.65	0	1.63	50	2440.28	1355.71	122429	19.49	2.56	2.38	-1.82	554.6	-68.4	-1.3	1.6	7	3.9	99	0	39	19.27	-0.75	4.94	2.42	46.53	21.3	9.52	4.46	4.42	1.46	1.45	34.5
REGUKAR+KT	16	1	12	16.35	-2.06	0.55	0.18	33.67	14.48	6.74	2.91	2.9	1	0.94	24.8	10	0.57	33.85	-2.9	1.44	1	1976.43	988.22	39559.8	16.26	0.09	-0.01	-2.58	694.1	-68.8	2.2	2.8	5.7	0.1	56	0	40	17.68	-1.4	2.92	1.06	35.29	15.28	7.16	3.06	3.02	1.06	0.99	25.8
REGUKAR+KT	17	1	11	16.4	0	5.12	1.44	26.66	10.71	4.62	2.33	2.37	0.71	0.68	19.5	8	0.57	28.1	0	1.31	0	1806.02	903.01	43532.1	15.56	0.84	-0.52	-2.35	649.4	-63.7	2.6	3	5.6	-0.5	31	0.14	41	18.14	0	7.37	2.27	28.48	11.39	5.07	2.41	2.48	0.73	0.71	20.7
REGUKAR+KT	18	4	17	20.82	-0.18	18.52	9.37	41.23	18.59	8.3	4.02	3.98	1.12	1.18	30.5	12.6	0.67	50.6	-1.1	1.56	14	2472.85	1236.42	134777	16.96	3.86	0.51	-1.42	669.6	-65.6	0.9	1.6	5.6	0.5	70	0	41	21.6	0.07	17.87	9.2	42.3	19.63	8.91	4.15	4.15	1.2	1.21	31.4
[truncated: 473 more columns]
